# Supplementary material for: Adenoviral Vector-Based Vaccine Expressing Hemagglutinin Stem Region with Autophagy-Inducing Peptide Confers Cross-Protection Against Group 1 and 2 Influenza A Viruses
Source: Vaccines (Basel). 2025 Jan 20;13(1):95. doi: 10.3390/vaccines13010095 (PMC11769558; doi:10.3390/vaccines13010095)
Supplement: Supplementary file 1 [file vaccines-13-00095-s001.zip]

Archive with 1 entries (1 files):
- vaccines-3377489-supplementary.pdf
